# Supplementary material for: Intraocular and intracranial pressure in glaucoma patients taking acetazolamide
Source: PLoS One. 2020 Jun 18;15(6):e0234690. doi: 10.1371/journal.pone.0234690 (PMC7302490; doi:10.1371/journal.pone.0234690)
Supplement: S1 Data — (XLSX) [file pone.0234690.s001.xlsx]

## Sheet: Sheet1
Number	Group	AAZEffect	ODEffect	OSEffect	AffectedEye	IOPEffect	SBP_base	DBP_base	SBP_Supine	DBP_Supine	Age	IOP0	ODbase	OSbase	Gender		Phase_Baseline	Phase_plus15min	Phase_plus30min	Phase_plus45min	Phase_plus60min	Phase_plus75min	Phase_plus90min	Phase_plus105min	Phase_plus120min
1	Patient	-7.994	-0.37	-3.51	Bilateral	-1.94	162	109	138	93	61	25	15.8	15.1	0		0	0.57	0.82	0.9	-0.32	-2.64	-14.45	-13.02	-9.54
2	Patient	3.688	-0.09	-2.13		-1.11	128	85	122	77	66	14	13	10.2	1		0	8.95	14.24	-4.56	5.82	-3.37	3.24	6.89	5.86
3	Patient	2.096	4.68	0.66	Bilateral	2.67	136	81	124	78	65	27	7.1	6.9	0		0	-0.36	3.07	5.71	2.61	1.45	4.01	-1.82	4.23
4	Patient	2.92	-1.23	-4.51	Bilateral	-2.87	143	84	121	78	64	26	15.4	19.2	1		0	7.88	-2.58	0.11	-1.65	7.78	7.06	-1.51
6	Patient	31.834	1.73	2.83	Bilateral	2.28	123	87	121	85	68	48	16.4	18	0		0	-3.93	-1.18	-6.52	20.88	26.43	26.71	46.24	38.91
7	Healthy	11.606	-0.99	-1.45		-1.22	130	74	127	71	65		19.9	16.9	1		0			7.18	-16.6	18.15	19.86	10.23	26.39
8	Patient	8.40333	3.84	-6.83	Bilateral	-1.495	141	85	131	78	67	38	20.5	12.2	0		0	12.6	21.01	11.05			3.07	4.84	17.3
9	Healthy	20.004	-0.22	-2.4		-1.31	147	78	131	86	68		14	15.4	0		0	26.93	18.16	29.05	6.43	23.36	20.61	21.87	27.75
13	Patient	-17.465	-2.875	-3.65	Bilateral	-3.2625	155	92	139	84	59	24	12.8	20.6	0		0	-8.33	-0.99	0.59	-16.84	-20.51	-12.81	-19.7
14	Patient	-11.094	1.88	3.6	Bilateral	2.74	120	82	100	71	58	32	13.9	13.9	1		0	4.77	8.29	4.8	3.4	-10.68	-10.31	-18.82	-19.06
15	Patient	-29.338	-1.34	-0.97	OS	-0.97	149	99	143	94	61	34	15.8	16.4	1		0			-5.96	-23.06	4.54	-42.58	-43.75	-41.84
16	Healthy	11.744	1.72	1.41		1.565	159	101	117	76	67		15.1	15.9	0		0	5.02	5.12	5.23	5.33	17.28	24.64	5.29	6.18
17	Patient	7.406	-0.56	0.06	Bilateral	-0.25	144	92	148	85	61		19	25.3	0		0	-8.72	-0.52	8.05	-2.68	10.75	6.73	4.23	18
18	Patient	-38.226	4.9	3.12	Bilateral	4.01	155	96	153	103	56	48	27.3	36	0		0	-5.58	6.85	-6.55	-8.74	-17.89	-90.38	-47.34	-26.78
19	Healthy	3.946	1.12	-0.13		0.495	154	77	131	71	64		15.7	15.3	1		0	1.66	-11.81	15.59	-4.12	-1.18	1.33	11.62	12.08
20	Healthy	-20.472	1.96	2.69		2.325	120	73	105	66	54		9.4	11.4	1		0	-6.84	1.41	-14.7	-19.86	-24.39	-22.28	-19.3	-16.53
21	Healthy	40.912	0.07	0.66		0.365	161	77	124	70	70		19.2	16.3	0		0				18.41	28.95	51.42	51.94	53.84
22	Patient	-5.448	2.77	-0.04	Bilateral	1.365	120	75	125	81	62	32	14.5	7.8	0		0	-0.93	-0.2	-10.06	-2.59	-0.73	-7.25	-12.66	-4.01
23	Patient	2.384		-0.74	OS	-0.74	136	81	127	79	52			25.3	1		0	5.68	8.18	6.9	15.15	5.64	4.82	-8.75	-4.94
24	Patient	13.698	5.56	3.24	Bilateral	4.4	162	88	139	79	65	38	15.6	16	0		0	21.6	30.22	16.82	28.45	-6.28	11.15	8.68	26.49
25	Patient	-4.776	1.97	-0.51	Bilateral	0.73	161	85	125	78	64	30	10.9	14.1	0		0	-30.37	-0.16	-11.2	-36.48	-47.86	7.31	35.81	17.34
26	Healthy	16.178	-1.47	0.04		-0.715	110	65	102	64	57		15.3	12.5	1		0	19.44	8.57	10.93	10.48	19.99	15.72	13.59	21.11
27	Healthy	-18.83	-0.17	0.97		0.4	161	103	140	89	52		14.7	14	0		0	-0.6	-7.91	-10.94	-13.53	-17.54	-13.42	-24.34	-25.32
28	Patient	-3.754	-0.64	-3.17	OD	-0.64	177	93	135	80	62		19.6	18.3	1		0	-0.81	1.89	2.45	-0.44	-5.29	-3.77	-3.68	-5.59
29	Patient	-80.01	1.42	-0.95	OD	1.42	114	86	122	87	50	47	13.9	23.2	0		0	-61.19	-84.89	-78.8	-95.44	-79.2	-76.75	-82.33	-66.33
31	Healthy	7.544	-1.22	4.97		1.875	116	68	91	56	55		15	17.9	1		0	-12.55	5.65	0.8	8.68	8.86	19.51	14.61	-13.94
32	Healthy	-30.42	-0.03	-0.91		-0.47	119	71	119	71	53		16.8	14.6	1		0	4.38	-0.69	-40.95	-29.04	-41.39	-32.4	-44.87	-4.4
33	Healthy	-18.088	-0.21	0.51		0.15	135	86	133	86	51		15	16	1		0	-48.67	-41.13	-11.51	-26.62	-37.63	-14.54	-12.8	1.15
34	Patient	-65.734	2.04	1.27	Bilateral	1.655	170	88	148	80	69	24	7.9	20.9	0		0	-26.51	-45.97	-68.62	-67.1	-74.91	-39.3	-62.05	-85.31
35	Healthy	1.864	-0.19	-2.48		-1.335	153	90	147	86	60		25.4	25.1	1		0	6.85	0.35	-3.35	16.31	7.27	-20.31	6.24	-0.19
36	Healthy	6.336	-0.96	-0.42		-0.69	139	90	128	88	57		15.7	15.6	0		0	-4.81	-0.84	18.02	24.5	26.59	18.32	-25.08	-12.65
37	Patient	-6.952	-2.09	-1.3		-1.695	151	94	136	86	54	23	15.8	15.8	0		0	-8.05	-5.67	-1.75	-8.6	-11.46	-13.67	-4.57	3.54
38	Patient	-40.744	1.04	0.42		0.73	129	78	111	76	64		15.6	13.3	1		0	6.58	40.72	-25.23	-30.38	-57.59	-22.68	-69.22	-23.85
